# Supplementary material for: Vascular endothelial growth factor levels in diabetic peripheral neuropathy: a systematic review and meta-analysis
Source: Front Endocrinol (Lausanne). 2023 May 12;14:1169405. doi: 10.3389/fendo.2023.1169405 (PMC10213658; doi:10.3389/fendo.2023.1169405)
Supplement: Supplementary file 2 [file Table_1.csv]

Search number	Query	Sort By	Filters	Search Details	Results	Time
7	((Vascular Endothelial Growth Factors) OR (Vascular Endothelial Growth Factor A OR VEGF-A OR Vasculotropin OR VEGF OR Vascular Endothelial Growth Factor OR Vascular Permeability Factor OR Permeability Factor, Vascular OR Glioma-Derived Vascular Endothelial Cell Growth Factor OR Glioma Derived Vascular Endothelial Cell Growth Factor OR GD-VEGF OR Vascular Endothelial Growth Factor B OR VEGF-B OR V…			("vascular endothelial growth factors"[MeSH Terms] OR ("vascular"[All Fields] AND "endothelial"[All Fields] AND "growth"[All Fields] AND "factors"[All Fields]) OR "vascular endothelial growth factors"[All Fields] OR ("vascular endothelial growth factor a"[MeSH Terms] OR "vascular endothelial growth factor a"[All Fields] OR ("vascular endothelial growth factor a"[MeSH Terms] OR "vascular endotheli…	347	9:35:46
6	(Vascular Endothelial Growth Factors) OR (Vascular Endothelial Growth Factor A OR VEGF-A OR Vasculotropin OR VEGF OR Vascular Endothelial Growth Factor OR Vascular Permeability Factor OR Permeability Factor, Vascular OR Glioma-Derived Vascular Endothelial Cell Growth Factor OR Glioma Derived Vascular Endothelial Cell Growth Factor OR GD-VEGF OR Vascular Endothelial Growth Factor B OR VEGF-B OR Va…			"vascular endothelial growth factors"[MeSH Terms] OR ("vascular"[All Fields] AND "endothelial"[All Fields] AND "growth"[All Fields] AND "factors"[All Fields]) OR "vascular endothelial growth factors"[All Fields] OR ("vascular endothelial growth factor a"[MeSH Terms] OR "vascular endothelial growth factor a"[All Fields] OR ("vascular endothelial growth factor a"[MeSH Terms] OR "vascular endothelia…	134,064	9:35:30
5	Vascular Endothelial Growth Factor A OR VEGF-A OR Vasculotropin OR VEGF OR Vascular Endothelial Growth Factor OR Vascular Permeability Factor OR Permeability Factor, Vascular OR Glioma-Derived Vascular Endothelial Cell Growth Factor OR Glioma Derived Vascular Endothelial Cell Growth Factor OR GD-VEGF OR Vascular Endothelial Growth Factor B OR VEGF-B OR Vascular Endothelial Growth Factor C OR VEGF…			"vascular endothelial growth factor a"[MeSH Terms] OR "vascular endothelial growth factor a"[All Fields] OR ("vascular endothelial growth factor a"[MeSH Terms] OR "vascular endothelial growth factor a"[All Fields] OR "vegf a"[All Fields]) OR ("vascular endothelial growth factor a"[MeSH Terms] OR "vascular endothelial growth factor a"[All Fields] OR "vasculotropin"[All Fields]) OR ("vascular endot…	134,064	9:35:20
4	Vascular Endothelial Growth Factors			"vascular endothelial growth factors"[MeSH Terms] OR ("vascular"[All Fields] AND "endothelial"[All Fields] AND "growth"[All Fields] AND "factors"[All Fields]) OR "vascular endothelial growth factors"[All Fields]	78,690	9:34:29
3	(Diabetic Neuropathies) OR (Diabetic Neuropathy OR Neuropathies, Diabetic OR Neuropathy, Diabetic OR Diabetic Autonomic Neuropathy OR Autonomic Neuropathies, Diabetic OR Autonomic Neuropathy, Diabetic OR Diabetic Autonomic Neuropathies OR Neuropathies, Diabetic Autonomic OR Neuropathy, Diabetic Autonomic OR Diabetic Neuralgia OR Diabetic Neuralgias OR Neuralgias, Diabetic OR Diabetic Neuropathy, …			"diabetic neuropathies"[MeSH Terms] OR ("diabetic"[All Fields] AND "neuropathies"[All Fields]) OR "diabetic neuropathies"[All Fields] OR ("diabetic neuropathies"[MeSH Terms] OR ("diabetic"[All Fields] AND "neuropathies"[All Fields]) OR "diabetic neuropathies"[All Fields] OR ("diabetic"[All Fields] AND "neuropathy"[All Fields]) OR "diabetic neuropathy"[All Fields] OR ("diabetic neuropathies"[MeSH …	34,838	9:34:04
2	Diabetic Neuropathy OR Neuropathies, Diabetic OR Neuropathy, Diabetic OR Diabetic Autonomic Neuropathy OR Autonomic Neuropathies, Diabetic OR Autonomic Neuropathy, Diabetic OR Diabetic Autonomic Neuropathies OR Neuropathies, Diabetic Autonomic OR Neuropathy, Diabetic Autonomic OR Diabetic Neuralgia OR Diabetic Neuralgias OR Neuralgias, Diabetic OR Diabetic Neuropathy, Painful OR Diabetic Neuropat…			"diabetic neuropathies"[MeSH Terms] OR ("diabetic"[All Fields] AND "neuropathies"[All Fields]) OR "diabetic neuropathies"[All Fields] OR ("diabetic"[All Fields] AND "neuropathy"[All Fields]) OR "diabetic neuropathy"[All Fields] OR ("diabetic neuropathies"[MeSH Terms] OR ("diabetic"[All Fields] AND "neuropathies"[All Fields]) OR "diabetic neuropathies"[All Fields] OR ("neuropathies"[All Fields] AN…	34,838	9:33:50
1	Diabetic Neuropathies			"diabetic neuropathies"[MeSH Terms] OR ("diabetic"[All Fields] AND "neuropathies"[All Fields]) OR "diabetic neuropathies"[All Fields]	26,647	9:33:36
PubMed search history
